# Supplementary material for: Impact of Food Origin Lactiplantibacillus plantarum Strains on the Human Intestinal Microbiota in an in vitro System
Source: Front Microbiol. 2022 Apr 5;13:832513. doi: 10.3389/fmicb.2022.832513 (PMC9016340; doi:10.3389/fmicb.2022.832513)
Supplement: Supplementary file 4 [file Table_1.xlsx]

## Sheet: Bacteroides
	mean.1	mean.2	p_adj
S_CNTR_T0-S_CNTR_T1	9.50578	7.69868	1
S_CNTR_T0-S_CNTR_T2	9.50578	27.1007	0.59352
S_CNTR_T0-S_CNTR_T3	9.50578	35.7158	0.15304
S_CNTR_T0-S_Mix_T0	9.50578	12.0471	0.99999
S_CNTR_T0-S_Mix_T1	9.50578	5.78945	0.99991
S_CNTR_T0-S_Mix_T2	9.50578	29.8797	0.41679
S_CNTR_T0-S_Mix_T3	9.50578	26.5865	0.62718
S_CNTR_T1-S_CNTR_T2	7.69868	27.1007	0.47651
S_CNTR_T1-S_CNTR_T3	7.69868	35.7158	0.10609
S_CNTR_T1-S_Mix_T0	7.69868	12.0471	0.99975
S_CNTR_T1-S_Mix_T1	7.69868	5.78945	1
S_CNTR_T1-S_Mix_T2	7.69868	29.8797	0.31622
S_CNTR_T1-S_Mix_T3	7.69868	26.5865	0.50925
S_CNTR_T2-S_CNTR_T3	27.1007	35.7158	0.98246
S_CNTR_T2-S_Mix_T0	27.1007	12.0471	0.75444
S_CNTR_T2-S_Mix_T1	27.1007	5.78945	0.36271
S_CNTR_T2-S_Mix_T2	27.1007	29.8797	0.99999
S_CNTR_T2-S_Mix_T3	27.1007	26.5865	1
S_CNTR_T3-S_Mix_T0	35.7158	12.0471	0.24588
S_CNTR_T3-S_Mix_T1	35.7158	5.78945	0.07046
S_CNTR_T3-S_Mix_T2	35.7158	29.8797	0.99831
S_CNTR_T3-S_Mix_T3	35.7158	26.5865	0.9758
S_Mix_T0-S_Mix_T1	12.0471	5.78945	0.99739
S_Mix_T0-S_Mix_T2	12.0471	29.8797	0.57793
S_Mix_T0-S_Mix_T3	12.0471	26.5865	0.78403
S_Mix_T1-S_Mix_T2	5.78945	29.8797	0.22811
S_Mix_T1-S_Mix_T3	5.78945	26.5865	0.3919
S_Mix_T2-S_Mix_T3	29.8797	26.5865	0.99996

## Sheet: Clostridium_XlVa
	mean.1	mean.2	p_adj
S_CNTR_T0-S_CNTR_T1	0.144801	1.23592	1
S_CNTR_T0-S_CNTR_T2	0.144801	4.00174	0.99889
S_CNTR_T0-S_CNTR_T3	0.144801	22.2433	0.0516
S_CNTR_T0-S_Mix_T0	0.144801	0.105085	1
S_CNTR_T0-S_Mix_T1	0.144801	1.6225	1
S_CNTR_T0-S_Mix_T2	0.144801	3.77142	0.99925
S_CNTR_T0-S_Mix_T3	0.144801	19.2617	0.12822
S_CNTR_T1-S_CNTR_T2	1.23592	4.00174	0.99987
S_CNTR_T1-S_CNTR_T3	1.23592	22.2433	0.07282
S_CNTR_T1-S_Mix_T0	1.23592	0.105085	1
S_CNTR_T1-S_Mix_T1	1.23592	1.6225	1
S_CNTR_T1-S_Mix_T2	1.23592	3.77142	0.99993
S_CNTR_T1-S_Mix_T3	1.23592	19.2617	0.17395
S_CNTR_T2-S_CNTR_T3	4.00174	22.2433	0.16399
S_CNTR_T2-S_Mix_T0	4.00174	0.105085	0.99881
S_CNTR_T2-S_Mix_T1	4.00174	1.6225	0.99995
S_CNTR_T2-S_Mix_T2	4.00174	3.77142	1
S_CNTR_T2-S_Mix_T3	4.00174	19.2617	0.34526
S_CNTR_T3-S_Mix_T0	22.2433	0.105085	0.05094
S_CNTR_T3-S_Mix_T1	22.2433	1.6225	0.08204
S_CNTR_T3-S_Mix_T2	22.2433	3.77142	0.15388
S_CNTR_T3-S_Mix_T3	22.2433	19.2617	0.99979
S_Mix_T0-S_Mix_T1	0.105085	1.6225	1
S_Mix_T0-S_Mix_T2	0.105085	3.77142	0.9992
S_Mix_T0-S_Mix_T3	0.105085	19.2617	0.12676
S_Mix_T1-S_Mix_T2	1.6225	3.77142	0.99998
S_Mix_T1-S_Mix_T3	1.6225	19.2617	0.19297
S_Mix_T2-S_Mix_T3	3.77142	19.2617	0.32788

## Sheet: Coprococcus
	mean.1	mean.2	p_adj
S_CNTR_T0-S_CNTR_T1	7.7907	1.18646	0.00065
S_CNTR_T0-S_CNTR_T2	7.7907	0.212884	0.0001
S_CNTR_T0-S_CNTR_T3	7.7907	0.110358	8e-05
S_CNTR_T0-S_Mix_T0	7.7907	5.56733	0.66676
S_CNTR_T0-S_Mix_T1	7.7907	0.873043	0.00035
S_CNTR_T0-S_Mix_T2	7.7907	0.164488	9e-05
S_CNTR_T0-S_Mix_T3	7.7907	0	7e-05
S_CNTR_T1-S_CNTR_T2	1.18646	0.212884	0.99377
S_CNTR_T1-S_CNTR_T3	1.18646	0.110358	0.98875
S_CNTR_T1-S_Mix_T0	1.18646	5.56733	0.03984
S_CNTR_T1-S_Mix_T1	1.18646	0.873043	1
S_CNTR_T1-S_Mix_T2	1.18646	0.164488	0.99168
S_CNTR_T1-S_Mix_T3	1.18646	0	0.98038
S_CNTR_T2-S_CNTR_T3	0.212884	0.110358	1
S_CNTR_T2-S_Mix_T0	0.212884	5.56733	0.00691
S_CNTR_T2-S_Mix_T1	0.212884	0.873043	0.99946
S_CNTR_T2-S_Mix_T2	0.212884	0.164488	1
S_CNTR_T2-S_Mix_T3	0.212884	0	1
S_CNTR_T3-S_Mix_T0	0.110358	5.56733	0.00571
S_CNTR_T3-S_Mix_T1	0.110358	0.873043	0.99863
S_CNTR_T3-S_Mix_T2	0.110358	0.164488	1
S_CNTR_T3-S_Mix_T3	0.110358	0	1
S_Mix_T0-S_Mix_T1	5.56733	0.873043	0.02304
S_Mix_T0-S_Mix_T2	5.56733	0.164488	0.00632
S_Mix_T0-S_Mix_T3	5.56733	0	0.00464
S_Mix_T1-S_Mix_T2	0.873043	0.164488	0.99914
S_Mix_T1-S_Mix_T3	0.873043	0	0.99679
S_Mix_T2-S_Mix_T3	0.164488	0	1

## Sheet: Faecalibacterium
	mean.1	mean.2	p_adj
S_CNTR_T0-S_CNTR_T1	5.57439	7.13406	0.98082
S_CNTR_T0-S_CNTR_T2	5.57439	1.12464	0.19396
S_CNTR_T0-S_CNTR_T3	5.57439	0.344837	0.07988
S_CNTR_T0-S_Mix_T0	5.57439	7.53795	0.93557
S_CNTR_T0-S_Mix_T1	5.57439	4.59445	0.99884
S_CNTR_T0-S_Mix_T2	5.57439	1.1367	0.19643
S_CNTR_T0-S_Mix_T3	5.57439	0.483936	0.09443
S_CNTR_T1-S_CNTR_T2	7.13406	1.12464	0.02956
S_CNTR_T1-S_CNTR_T3	7.13406	0.344837	0.01021
S_CNTR_T1-S_Mix_T0	7.13406	7.53795	1
S_CNTR_T1-S_Mix_T1	7.13406	4.59445	0.79979
S_CNTR_T1-S_Mix_T2	7.13406	1.1367	0.03003
S_CNTR_T1-S_Mix_T3	7.13406	0.483936	0.01238
S_CNTR_T2-S_CNTR_T3	1.12464	0.344837	0.99974
S_CNTR_T2-S_Mix_T0	1.12464	7.53795	0.01715
S_CNTR_T2-S_Mix_T1	1.12464	4.59445	0.47194
S_CNTR_T2-S_Mix_T2	1.12464	1.1367	1
S_CNTR_T2-S_Mix_T3	1.12464	0.483936	0.99993
S_CNTR_T3-S_Mix_T0	0.344837	7.53795	0.00578
S_CNTR_T3-S_Mix_T1	0.344837	4.59445	0.23806
S_CNTR_T3-S_Mix_T2	0.344837	1.1367	0.99971
S_CNTR_T3-S_Mix_T3	0.344837	0.483936	1
S_Mix_T0-S_Mix_T1	7.53795	4.59445	0.6635
S_Mix_T0-S_Mix_T2	7.53795	1.1367	0.01744
S_Mix_T0-S_Mix_T3	7.53795	0.483936	0.00704
S_Mix_T1-S_Mix_T2	4.59445	1.1367	0.4762
S_Mix_T1-S_Mix_T3	4.59445	0.483936	0.27272
S_Mix_T2-S_Mix_T3	1.1367	0.483936	0.99992

## Sheet: Parabacteroides
	mean.1	mean.2	p_adj
S_CNTR_T0-S_CNTR_T1	5.51778	25.9847	0.01293
S_CNTR_T0-S_CNTR_T2	5.51778	4.46084	1
S_CNTR_T0-S_CNTR_T3	5.51778	0.805347	0.98316
S_CNTR_T0-S_Mix_T0	5.51778	5.41301	1
S_CNTR_T0-S_Mix_T1	5.51778	23.6626	0.03562
S_CNTR_T0-S_Mix_T2	5.51778	6.08522	1
S_CNTR_T0-S_Mix_T3	5.51778	1.12112	0.98867
S_CNTR_T1-S_CNTR_T2	25.9847	4.46084	0.00803
S_CNTR_T1-S_CNTR_T3	25.9847	0.805347	0.00148
S_CNTR_T1-S_Mix_T0	25.9847	5.41301	0.01234
S_CNTR_T1-S_Mix_T1	25.9847	23.6626	0.9998
S_CNTR_T1-S_Mix_T2	25.9847	6.08522	0.01665
S_CNTR_T1-S_Mix_T3	25.9847	1.12112	0.00172
S_CNTR_T2-S_CNTR_T3	4.46084	0.805347	0.99625
S_CNTR_T2-S_Mix_T0	4.46084	5.41301	1
S_CNTR_T2-S_Mix_T1	4.46084	23.6626	0.02261
S_CNTR_T2-S_Mix_T2	4.46084	6.08522	0.99998
S_CNTR_T2-S_Mix_T3	4.46084	1.12112	0.99786
S_CNTR_T3-S_Mix_T0	0.805347	5.41301	0.98517
S_CNTR_T3-S_Mix_T1	0.805347	23.6626	0.00436
S_CNTR_T3-S_Mix_T2	0.805347	6.08522	0.96854
S_CNTR_T3-S_Mix_T3	0.805347	1.12112	1
S_Mix_T0-S_Mix_T1	5.41301	23.6626	0.03407
S_Mix_T0-S_Mix_T2	5.41301	6.08522	1
S_Mix_T0-S_Mix_T3	5.41301	1.12112	0.99016
S_Mix_T1-S_Mix_T2	23.6626	6.08522	0.0452
S_Mix_T1-S_Mix_T3	23.6626	1.12112	0.00504
S_Mix_T2-S_Mix_T3	6.08522	1.12112	0.97749
