# Supplementary material for: Impact of Food Origin Lactiplantibacillus plantarum Strains on the Human Intestinal Microbiota in an in vitro System
Source: Front Microbiol. 2022 Apr 5;13:832513. doi: 10.3389/fmicb.2022.832513 (PMC9016340; doi:10.3389/fmicb.2022.832513)
Supplement: Supplementary file 5 [file Table_2.xlsx]

## Sheet: Blautia
	mean.1	mean.2	p_adj
IBD_CNTR_T0-IBD_CNTR_T1	2.98025	11.1912	0.85573
IBD_CNTR_T0-IBD_CNTR_T2	2.98025	29.6099	0.00731
IBD_CNTR_T0-IBD_CNTR_T3	2.98025	19.3982	0.17709
IBD_CNTR_T0-IBD_Mix_T0	2.98025	3.62672	1
IBD_CNTR_T0-IBD_Mix_T1	2.98025	1.46421	0.99999
IBD_CNTR_T0-IBD_Mix_T2	2.98025	0.150351	0.99964
IBD_CNTR_T0-IBD_Mix_T3	2.98025	0	0.9995
IBD_CNTR_T1-IBD_CNTR_T2	11.1912	29.6099	0.09978
IBD_CNTR_T1-IBD_CNTR_T3	11.1912	19.3982	0.85602
IBD_CNTR_T1-IBD_Mix_T0	11.1912	3.62672	0.89841
IBD_CNTR_T1-IBD_Mix_T1	11.1912	1.46421	0.72816
IBD_CNTR_T1-IBD_Mix_T2	11.1912	0.150351	0.59979
IBD_CNTR_T1-IBD_Mix_T3	11.1912	0	0.58482
IBD_CNTR_T2-IBD_CNTR_T3	29.6099	19.3982	0.68178
IBD_CNTR_T2-IBD_Mix_T0	29.6099	3.62672	0.00903
IBD_CNTR_T2-IBD_Mix_T1	29.6099	1.46421	0.00446
IBD_CNTR_T2-IBD_Mix_T2	29.6099	0.150351	0.00291
IBD_CNTR_T2-IBD_Mix_T3	29.6099	0	0.00277
IBD_CNTR_T3-IBD_Mix_T0	19.3982	3.62672	0.21093
IBD_CNTR_T3-IBD_Mix_T1	19.3982	1.46421	0.11511
IBD_CNTR_T3-IBD_Mix_T2	19.3982	0.150351	0.07775
IBD_CNTR_T3-IBD_Mix_T3	19.3982	0	0.07427
IBD_Mix_T0-IBD_Mix_T1	3.62672	1.46421	0.99994
IBD_Mix_T0-IBD_Mix_T2	3.62672	0.150351	0.99865
IBD_Mix_T0-IBD_Mix_T3	3.62672	0	0.99824
IBD_Mix_T1-IBD_Mix_T2	1.46421	0.150351	1
IBD_Mix_T1-IBD_Mix_T3	1.46421	0	1
IBD_Mix_T2-IBD_Mix_T3	0.150351	0	1

## Sheet: Citrobacter
	mean.1	mean.2	p_adj
IBD_CNTR_T0-IBD_CNTR_T1	0.366647	0.296001	1
IBD_CNTR_T0-IBD_CNTR_T2	0.366647	1.19276	0.99823
IBD_CNTR_T0-IBD_CNTR_T3	0.366647	1.64117	0.97712
IBD_CNTR_T0-IBD_Mix_T0	0.366647	0.358888	1
IBD_CNTR_T0-IBD_Mix_T1	0.366647	0.37219	1
IBD_CNTR_T0-IBD_Mix_T2	0.366647	3.66642	0.29172
IBD_CNTR_T0-IBD_Mix_T3	0.366647	4.98021	0.05662
IBD_CNTR_T1-IBD_CNTR_T2	0.296001	1.19276	0.99705
IBD_CNTR_T1-IBD_CNTR_T3	0.296001	1.64117	0.96946
IBD_CNTR_T1-IBD_Mix_T0	0.296001	0.358888	1
IBD_CNTR_T1-IBD_Mix_T1	0.296001	0.37219	1
IBD_CNTR_T1-IBD_Mix_T2	0.296001	3.66642	0.27012
IBD_CNTR_T1-IBD_Mix_T3	0.296001	4.98021	0.05139
IBD_CNTR_T2-IBD_CNTR_T3	1.19276	1.64117	0.99997
IBD_CNTR_T2-IBD_Mix_T0	1.19276	0.358888	0.99812
IBD_CNTR_T2-IBD_Mix_T1	1.19276	0.37219	0.9983
IBD_CNTR_T2-IBD_Mix_T2	1.19276	3.66642	0.61655
IBD_CNTR_T2-IBD_Mix_T3	1.19276	4.98021	0.16623
IBD_CNTR_T3-IBD_Mix_T0	1.64117	0.358888	0.97635
IBD_CNTR_T3-IBD_Mix_T1	1.64117	0.37219	0.97765
IBD_CNTR_T3-IBD_Mix_T2	1.64117	3.66642	0.80173
IBD_CNTR_T3-IBD_Mix_T3	1.64117	4.98021	0.27957
IBD_Mix_T0-IBD_Mix_T1	0.358888	0.37219	1
IBD_Mix_T0-IBD_Mix_T2	0.358888	3.66642	0.28929
IBD_Mix_T0-IBD_Mix_T3	0.358888	4.98021	0.05602
IBD_Mix_T1-IBD_Mix_T2	0.37219	3.66642	0.29346
IBD_Mix_T1-IBD_Mix_T3	0.37219	4.98021	0.05705
IBD_Mix_T2-IBD_Mix_T3	3.66642	4.98021	0.97306

## Sheet: Clostridium_sensu_stricto
	mean.1	mean.2	p_adj
IBD_CNTR_T0-IBD_CNTR_T1	5.54562	0.469048	0.00052
IBD_CNTR_T0-IBD_CNTR_T2	5.54562	0.143021	0.00026
IBD_CNTR_T0-IBD_CNTR_T3	5.54562	0	0.0002
IBD_CNTR_T0-IBD_Mix_T0	5.54562	2.50809	0.04736
IBD_CNTR_T0-IBD_Mix_T1	5.54562	0.342491	0.0004
IBD_CNTR_T0-IBD_Mix_T2	5.54562	0.429789	0.00048
IBD_CNTR_T0-IBD_Mix_T3	5.54562	1.88187	0.01187
IBD_CNTR_T1-IBD_CNTR_T2	0.469048	0.143021	0.99992
IBD_CNTR_T1-IBD_CNTR_T3	0.469048	0	0.99917
IBD_CNTR_T1-IBD_Mix_T0	0.469048	2.50809	0.32959
IBD_CNTR_T1-IBD_Mix_T1	0.469048	0.342491	1
IBD_CNTR_T1-IBD_Mix_T2	0.469048	0.429789	1
IBD_CNTR_T1-IBD_Mix_T3	0.469048	1.88187	0.73095
IBD_CNTR_T2-IBD_CNTR_T3	0.143021	0	1
IBD_CNTR_T2-IBD_Mix_T0	0.143021	2.50809	0.18628
IBD_CNTR_T2-IBD_Mix_T1	0.143021	0.342491	1
IBD_CNTR_T2-IBD_Mix_T2	0.143021	0.429789	0.99997
IBD_CNTR_T2-IBD_Mix_T3	0.143021	1.88187	0.51159
IBD_CNTR_T3-IBD_Mix_T0	0	2.50809	0.14168
IBD_CNTR_T3-IBD_Mix_T1	0	0.342491	0.9999
IBD_CNTR_T3-IBD_Mix_T2	0	0.429789	0.99953
IBD_CNTR_T3-IBD_Mix_T3	0	1.88187	0.41985
IBD_Mix_T0-IBD_Mix_T1	2.50809	0.342491	0.26675
IBD_Mix_T0-IBD_Mix_T2	2.50809	0.429789	0.30912
IBD_Mix_T0-IBD_Mix_T3	2.50809	1.88187	0.995
IBD_Mix_T1-IBD_Mix_T2	0.342491	0.429789	1
IBD_Mix_T1-IBD_Mix_T3	0.342491	1.88187	0.64699
IBD_Mix_T2-IBD_Mix_T3	0.429789	1.88187	0.70544

## Sheet: Enterococcus
	mean.1	mean.2	p_adj
IBD_CNTR_T0-IBD_CNTR_T1	40.5716	1.24963	0
IBD_CNTR_T0-IBD_CNTR_T2	40.5716	0.761612	0
IBD_CNTR_T0-IBD_CNTR_T3	40.5716	0.472029	0
IBD_CNTR_T0-IBD_Mix_T0	40.5716	39.758	1
IBD_CNTR_T0-IBD_Mix_T1	40.5716	4.45671	1e-05
IBD_CNTR_T0-IBD_Mix_T2	40.5716	0.568309	0
IBD_CNTR_T0-IBD_Mix_T3	40.5716	0.839325	0
IBD_CNTR_T1-IBD_CNTR_T2	1.24963	0.761612	1
IBD_CNTR_T1-IBD_CNTR_T3	1.24963	0.472029	1
IBD_CNTR_T1-IBD_Mix_T0	1.24963	39.758	0
IBD_CNTR_T1-IBD_Mix_T1	1.24963	4.45671	0.99414
IBD_CNTR_T1-IBD_Mix_T2	1.24963	0.568309	1
IBD_CNTR_T1-IBD_Mix_T3	1.24963	0.839325	1
IBD_CNTR_T2-IBD_CNTR_T3	0.761612	0.472029	1
IBD_CNTR_T2-IBD_Mix_T0	0.761612	39.758	0
IBD_CNTR_T2-IBD_Mix_T1	0.761612	4.45671	0.98664
IBD_CNTR_T2-IBD_Mix_T2	0.761612	0.568309	1
IBD_CNTR_T2-IBD_Mix_T3	0.761612	0.839325	1
IBD_CNTR_T3-IBD_Mix_T0	0.472029	39.758	0
IBD_CNTR_T3-IBD_Mix_T1	0.472029	4.45671	0.97965
IBD_CNTR_T3-IBD_Mix_T2	0.472029	0.568309	1
IBD_CNTR_T3-IBD_Mix_T3	0.472029	0.839325	1
IBD_Mix_T0-IBD_Mix_T1	39.758	4.45671	1e-05
IBD_Mix_T0-IBD_Mix_T2	39.758	0.568309	0
IBD_Mix_T0-IBD_Mix_T3	39.758	0.839325	0
IBD_Mix_T1-IBD_Mix_T2	4.45671	0.568309	0.98222
IBD_Mix_T1-IBD_Mix_T3	4.45671	0.839325	0.98816
IBD_Mix_T2-IBD_Mix_T3	0.568309	0.839325	1

## Sheet: Oscillibacter
	mean.1	mean.2	p_adj
IBD_CNTR_T0-IBD_CNTR_T1	0.812381	2.8981	0.61312
IBD_CNTR_T0-IBD_CNTR_T2	0.812381	4.13334	0.13567
IBD_CNTR_T0-IBD_CNTR_T3	0.812381	4.72523	0.05347
IBD_CNTR_T0-IBD_Mix_T0	0.812381	1.11955	0.99999
IBD_CNTR_T0-IBD_Mix_T1	0.812381	2.7806	0.67388
IBD_CNTR_T0-IBD_Mix_T2	0.812381	4.83636	0.04456
IBD_CNTR_T0-IBD_Mix_T3	0.812381	3.44026	0.34962
IBD_CNTR_T1-IBD_CNTR_T2	2.8981	4.13334	0.95186
IBD_CNTR_T1-IBD_CNTR_T3	2.8981	4.72523	0.74416
IBD_CNTR_T1-IBD_Mix_T0	2.8981	1.11955	0.7672
IBD_CNTR_T1-IBD_Mix_T1	2.8981	2.7806	1
IBD_CNTR_T1-IBD_Mix_T2	2.8981	4.83636	0.68914
IBD_CNTR_T1-IBD_Mix_T3	2.8981	3.44026	0.99964
IBD_CNTR_T2-IBD_CNTR_T3	4.13334	4.72523	0.99936
IBD_CNTR_T2-IBD_Mix_T0	4.13334	1.11955	0.21156
IBD_CNTR_T2-IBD_Mix_T1	4.13334	2.7806	0.92521
IBD_CNTR_T2-IBD_Mix_T2	4.13334	4.83636	0.99808
IBD_CNTR_T2-IBD_Mix_T3	4.13334	3.44026	0.99825
IBD_CNTR_T3-IBD_Mix_T0	4.72523	1.11955	0.08756
IBD_CNTR_T3-IBD_Mix_T1	4.72523	2.7806	0.68591
IBD_CNTR_T3-IBD_Mix_T2	4.72523	4.83636	1
IBD_CNTR_T3-IBD_Mix_T3	4.72523	3.44026	0.94151
IBD_Mix_T0-IBD_Mix_T1	1.11955	2.7806	0.81942
IBD_Mix_T0-IBD_Mix_T2	1.11955	4.83636	0.0734
IBD_Mix_T0-IBD_Mix_T3	1.11955	3.44026	0.49224
IBD_Mix_T1-IBD_Mix_T2	2.7806	4.83636	0.62871
IBD_Mix_T1-IBD_Mix_T3	2.7806	3.44026	0.99872
IBD_Mix_T2-IBD_Mix_T3	4.83636	3.44026	0.91343

## Sheet: Parabacteroides
	mean.1	mean.2	p_adj
IBD_CNTR_T0-IBD_CNTR_T1	13.6059	31.8362	0.17751
IBD_CNTR_T0-IBD_CNTR_T2	13.6059	7.69814	0.98281
IBD_CNTR_T0-IBD_CNTR_T3	13.6059	7.60826	0.98131
IBD_CNTR_T0-IBD_Mix_T0	13.6059	12.4614	1
IBD_CNTR_T0-IBD_Mix_T1	13.6059	18.722	0.99246
IBD_CNTR_T0-IBD_Mix_T2	13.6059	5.54738	0.91597
IBD_CNTR_T0-IBD_Mix_T3	13.6059	4.03408	0.82505
IBD_CNTR_T1-IBD_CNTR_T2	31.8362	7.69814	0.03587
IBD_CNTR_T1-IBD_CNTR_T3	31.8362	7.60826	0.03496
IBD_CNTR_T1-IBD_Mix_T0	31.8362	12.4614	0.13285
IBD_CNTR_T1-IBD_Mix_T1	31.8362	18.722	0.5243
IBD_CNTR_T1-IBD_Mix_T2	31.8362	5.54738	0.01924
IBD_CNTR_T1-IBD_Mix_T3	31.8362	4.03408	0.01235
IBD_CNTR_T2-IBD_CNTR_T3	7.69814	7.60826	1
IBD_CNTR_T2-IBD_Mix_T0	7.69814	12.4614	0.99507
IBD_CNTR_T2-IBD_Mix_T1	7.69814	18.722	0.70965
IBD_CNTR_T2-IBD_Mix_T2	7.69814	5.54738	0.99997
IBD_CNTR_T2-IBD_Mix_T3	7.69814	4.03408	0.99904
IBD_CNTR_T3-IBD_Mix_T0	7.60826	12.4614	0.99449
IBD_CNTR_T3-IBD_Mix_T1	7.60826	18.722	0.7019
IBD_CNTR_T3-IBD_Mix_T2	7.60826	5.54738	0.99998
IBD_CNTR_T3-IBD_Mix_T3	7.60826	4.03408	0.99918
IBD_Mix_T0-IBD_Mix_T1	12.4614	18.722	0.97637
IBD_Mix_T0-IBD_Mix_T2	12.4614	5.54738	0.96013
IBD_Mix_T0-IBD_Mix_T3	12.4614	4.03408	0.89715
IBD_Mix_T1-IBD_Mix_T2	18.722	5.54738	0.51901
IBD_Mix_T1-IBD_Mix_T3	18.722	4.03408	0.39314
IBD_Mix_T2-IBD_Mix_T3	5.54738	4.03408	1

## Sheet: Sutterella
	mean.1	mean.2	p_adj
IBD_CNTR_T0-IBD_CNTR_T1	5.64854	3.07757	0.78324
IBD_CNTR_T0-IBD_CNTR_T2	5.64854	1.69483	0.32749
IBD_CNTR_T0-IBD_CNTR_T3	5.64854	1.88964	0.38364
IBD_CNTR_T0-IBD_Mix_T0	5.64854	7.46315	0.95274
IBD_CNTR_T0-IBD_Mix_T1	5.64854	4.59546	0.99789
IBD_CNTR_T0-IBD_Mix_T2	5.64854	1.62533	0.30881
IBD_CNTR_T0-IBD_Mix_T3	5.64854	0.758465	0.13656
IBD_CNTR_T1-IBD_CNTR_T2	3.07757	1.69483	0.98913
IBD_CNTR_T1-IBD_CNTR_T3	3.07757	1.88964	0.99556
IBD_CNTR_T1-IBD_Mix_T0	3.07757	7.46315	0.22339
IBD_CNTR_T1-IBD_Mix_T1	3.07757	4.59546	0.9816
IBD_CNTR_T1-IBD_Mix_T2	3.07757	1.62533	0.98562
IBD_CNTR_T1-IBD_Mix_T3	3.07757	0.758465	0.85471
IBD_CNTR_T2-IBD_CNTR_T3	1.69483	1.88964	1
IBD_CNTR_T2-IBD_Mix_T0	1.69483	7.46315	0.05353
IBD_CNTR_T2-IBD_Mix_T1	1.69483	4.59546	0.67436
IBD_CNTR_T2-IBD_Mix_T2	1.69483	1.62533	1
IBD_CNTR_T2-IBD_Mix_T3	1.69483	0.758465	0.99899
IBD_CNTR_T3-IBD_Mix_T0	1.88964	7.46315	0.06632
IBD_CNTR_T3-IBD_Mix_T1	1.88964	4.59546	0.74029
IBD_CNTR_T3-IBD_Mix_T2	1.88964	1.62533	1
IBD_CNTR_T3-IBD_Mix_T3	1.88964	0.758465	0.99671
IBD_Mix_T0-IBD_Mix_T1	7.46315	4.59546	0.68575
IBD_Mix_T0-IBD_Mix_T2	7.46315	1.62533	0.04955
IBD_Mix_T0-IBD_Mix_T3	7.46315	0.758465	0.01853
IBD_Mix_T1-IBD_Mix_T2	4.59546	1.62533	0.65013
IBD_Mix_T1-IBD_Mix_T3	4.59546	0.758465	0.36048
IBD_Mix_T2-IBD_Mix_T3	1.62533	0.758465	0.99939
